# Supplementary material for: Synergistic Effect of Perampanel and Temozolomide in Human Glioma Cell Lines
Source: J Pers Med. 2021 May 10;11(5):390. doi: 10.3390/jpm11050390 (PMC8150827; doi:10.3390/jpm11050390)
Supplement: Supplementary file 1 [file jpm-11-00390-s001.zip]

Archive with 1 entries (1 files):
- jpm-1200488-supplementary.pdf
